# Supplementary material for: Antibody-Dependent Enhancement with a Focus on SARS-CoV-2 and Anti-Glycan Antibodies
Source: Viruses. 2023 Jul 20;15(7):1584. doi: 10.3390/v15071584 (PMC10384250; doi:10.3390/v15071584)
Supplement: Supplementary file 1 [file viruses-15-01584-s001.zip]

Archive with 2 entries (2 files):
- viruses-2491227-Supplementary SI.pdf
- viruses-2491227-Supplementary SII.pdf
